# Supplementary material for: The Effect of Maternal Overweight/Obesity on Serum and Breastmilk Leptin, and Its Associations with Body Composition, Cardiometabolic Health Indices, and Maternal Diet: The BLOOM Study
Source: Metabolites. 2024 Apr 13;14(4):221. doi: 10.3390/metabo14040221 (PMC11051946; doi:10.3390/metabo14040221)
Supplement: Supplementary file 1 [file metabolites-14-00221-s001.zip]

Archive with 1 entries (1 files):
- metabolites-2890516-supplementary.pdf
